# Supplementary material for: A retropepsin-like bacterial protease regulates ribosome modification and polypeptide production
Source: J Biol Chem. 2025 Feb 18;301(3):108329. doi: 10.1016/j.jbc.2025.108329 (PMC11957791; doi:10.1016/j.jbc.2025.108329)
Supplement: Table S1 [file mmc2.xlsx]

## Sheet: Table S1
Accession number	Gene locus	Rim protein
GCA_000005845.2	b0852	BK
GCA_000005845.2	b0852	K
GCA_000006765.1	PA5197	BK
GCA_000006765.1	PA5196	B
GCA_000006765.1	PA5197	K
GCA_000006825.1	PM0826	BK
GCA_000006825.1	PM0826	K
GCA_000006925.2	SF0806	BK
GCA_000006925.2	SF0806	K
GCA_000006945.2	STM0875	BK
GCA_000006945.2	STM0875	K
GCA_000007125.1	BMEI1996	BK
GCA_000007245.1	PD_1918	BK
GCA_000007245.1	PD_1918	K
GCA_000007505.1	BR2131	BK
GCA_000007745.1	MS0757	BK
GCA_000007745.1	MS0757	K
GCA_000007765.2	CBU_1602	BK
GCA_000007765.2	CBU_1601	B
GCA_000007765.2	CBU_1602	K
GCA_000007805.1	PSPTO_0234	BK
GCA_000007805.1	PSPTO_0235	B
GCA_000007805.1	PSPTO_0234	K
GCA_000008325.1	MCA2864	K
GCA_000008465.1	IL0497	BK
GCA_000008465.1	IL0498	B
GCA_000008465.1	IL0497	K
GCA_000008865.2	ECs_0932	BK
GCA_000008865.2	ECs_0932	K
GCA_000009365.1	ABO_0728	BK
GCA_000009365.1	ABO_0727	B
GCA_000009365.1	ABO_0728	K
GCA_000010085.1	SG0924	BK
GCA_000010085.1	SG0924	K
GCA_000010605.1	SGR_3478	BK
GCA_000010605.1	SGR_3478	K
GCA_000010665.1	DMR_18070	BK
GCA_000011305.1	BAC16879.1	K
GCA_000011965.2	SPO0401	BK
GCA_000012685.1	MXAN_0352	BK
GCA_000012685.1	MXAN_0352	K
GCA_000012805.1	Noc_1549	BK
GCA_000012805.1	Noc_1550	B
GCA_000012805.1	Noc_1549	K
GCA_000012885.1	Pcar_2310	BK
GCA_000012885.1	Pcar_2309	B
GCA_000012885.1	Pcar_2310	K
GCA_000012965.1	Suden_1687	BK
GCA_000012965.1	Suden_1686	B
GCA_000012965.1	Suden_1687	K
GCA_000012985.1	HCH_00778	BK
GCA_000012985.1	HCH_01738	B
GCA_000012985.1	HCH_00778	K
GCA_000013025.1	HNE_3114	BK
GCA_000013025.1	HNE_3114	K
GCA_000013645.1	Bxe_B2434	BK
GCA_000013645.1	Bxe_B2434	K
GCA_000013665.1	Sde_2032	BK
GCA_000013665.1	Sde_2034	B
GCA_000013665.1	Sde_2032	K
GCA_000013705.1	Mfla_1657	BK
GCA_000013705.1	Mfla_1657	K
GCA_000013765.1	Sden_2398	BK
GCA_000013765.1	Sden_2641	B
GCA_000013765.1	Sden_2640	K
GCA_000014705.1	Sfri_1212	BK
GCA_000014705.1	Sfri_1211	B
GCA_000014705.1	Sfri_1212	K
GCA_000014785.1	Mlg_2266	BK
GCA_000014785.1	Mlg_2265	B
GCA_000014785.1	Mlg_2266	K
GCA_000014885.1	swp_4135	BK
GCA_000015245.1	Sama_1299	BK
GCA_000015245.1	Sama_1299	K
GCA_000015285.1	Ping_2828	BK
GCA_000015285.1	Ping_2826	B
GCA_000015285.1	Ping_2828	K
GCA_000015585.1	Hhal_0244	BK
GCA_000015585.1	Hhal_0245	B
GCA_000015585.1	Hhal_0244	K
GCA_000015725.1	Mpe_A2610	BK
GCA_000015725.1	Mpe_A2610	K
GCA_000016065.1	Shew_3664	BK
GCA_000016065.1	Shew_3666	B
GCA_000016065.1	Shew_3664	K
GCA_000016645.1	Fjoh_2582	BK
GCA_000016645.1	Fjoh_2582	K
GCA_000017805.1	Rcas_3469	BK
GCA_000017805.1	Rcas_3469	K
GCA_000017845.1	cce_2646	BK
GCA_000017845.1	cce_0281	B
GCA_000017845.1	cce_2646	K
GCA_000018025.1	Ssed_3966	BK
GCA_000018025.1	Ssed_3966	K
GCA_000018045.1	CKO_02255	BK
GCA_000018045.1	CKO_02255	K
GCA_000018145.1	Dshi_3341	BK
GCA_000018145.1	Dshi_3341	K
GCA_000018285.1	Spea_2101	BK
GCA_000018285.1	Spea_2101	K
GCA_000018405.1	Dole_0111	K
GCA_000018525.1	BCAN_A2176	BK
GCA_000018685.1	Cphy_2754	BK
GCA_000018685.1	Cphy_2754	K
GCA_000018865.1	Caur_0334	BK
GCA_000018865.1	Caur_0334	K
GCA_000019185.1	Shal_2072	BK
GCA_000019185.1	Shal_2072	K
GCA_000019525.1	Swoo_4122	BK
GCA_000019525.1	Swoo_4122	K
GCA_000019725.1	Mrad2831_0531	BK
GCA_000019725.1	Mrad2831_0531	K
GCA_000019785.1	Lcho_3149	BK
GCA_000019785.1	Lcho_3149	K
GCA_000019945.1	Mpop_1783	BK
GCA_000019945.1	Mpop_1783	K
GCA_000020025.1	Npun_F4803	BK
GCA_000020045.1	Bphy_6485	BK
GCA_000020045.1	Bphy_5945	K
GCA_000020365.1	HRM2_29430	BK
GCA_000020365.1	HRM2_29420	B
GCA_000020365.1	HRM2_29430	K
GCA_000020685.1	Deide_13430	BK
GCA_000020685.1	Deide_13430	K
GCA_000021045.1	Avin_05140	BK
GCA_000021045.1	Avin_05150	B
GCA_000021045.1	Avin_05140	K
GCA_000021685.1	trd_1519	BK
GCA_000021685.1	trd_1519	K
GCA_000021745.1	Msil_2388	K
GCA_000021805.1	PCC8801_0604	BK
GCA_000021805.1	PCC8801_2411	B
GCA_000021805.1	PCC8801_0604	K
GCA_000021825.1	PCC7424_3661	BK
GCA_000021825.1	PCC7424_0613	B
GCA_000021825.1	PCC7424_3661	K
GCA_000021905.1	Dalk_1563	K
GCA_000021945.1	Cagg_3597	BK
GCA_000021945.1	Cagg_3597	K
GCA_000021985.1	Tgr7_0449	BK
GCA_000021985.1	Tgr7_0452	B
GCA_000021985.1	Tgr7_0449	K
GCA_000022085.1	Mnod_6005	BK
GCA_000022085.1	Mnod_6005	K
GCA_000022145.1	A2cp1_0011	BK
GCA_000022145.1	A2cp1_0011	K
GCA_000022745.1	BMI_I2153	BK
GCA_000023125.1	Dfer_3274	BK
GCA_000023125.1	Dfer_3273	B
GCA_000023125.1	Dfer_3274	K
GCA_000023225.1	Dbac_2700	BK
GCA_000023225.1	Dbac_2700	K
GCA_000023265.1	Afer_0709	BK
GCA_000023265.1	Afer_0709	K
GCA_000023445.1	Desal_0730	BK
GCA_000023445.1	Desal_0731	B
GCA_000023445.1	Desal_0730	K
GCA_000023465.1	ZPR_0182	BK
GCA_000023465.1	ZPR_0183	B
GCA_000023465.1	ZPR_0182	K
GCA_000023545.1	Dd703_2289	BK
GCA_000023545.1	Dd703_2289	K
GCA_000023565.1	Dd1591_2388	BK
GCA_000023565.1	Dd1591_2388	K
GCA_000023705.1	Mmol_1343	BK
GCA_000023705.1	Mmol_1343	K
GCA_000023745.1	Msip34_1501	BK
GCA_000023745.1	Msip34_1501	K
GCA_000023785.1	Hbal_2020	BK
GCA_000023785.1	Hbal_2020	K
GCA_000024025.1	Caci_6289	BK
GCA_000024025.1	Caci_6289	K
GCA_000024085.1	Kkor_1021	BK
GCA_000024085.1	Kkor_1020	B
GCA_000024085.1	Kkor_1021	K
GCA_000024125.1	RB2501_05245	BK
GCA_000024125.1	RB2501_05245	K
GCA_000024325.1	Dret_1984	BK
GCA_000024325.1	Dret_1984	K
GCA_000024725.1	Nhal_1063	BK
GCA_000024725.1	Nhal_1064	B
GCA_000024725.1	Nhal_1063	K
GCA_000024805.1	Hoch_5981	BK
GCA_000024805.1	Hoch_5981	K
GCA_000024825.1	VEA_000825	BK
GCA_000024825.1	VEA_000826	B
GCA_000024825.1	VEA_000825	K
GCA_000024905.1	Taci_0444	BK
GCA_000024905.1	Taci_0444	K
GCA_000024985.1	Sthe_0215	BK
GCA_000024985.1	Sthe_2943	K
GCA_000025005.1	Tter_0318	BK
GCA_000025005.1	Tter_0318	K
GCA_000025065.1	Dd586_2326	BK
GCA_000025065.1	Dd586_2326	K
GCA_000025185.1	Psta_3185	BK
GCA_000025185.1	Psta_3185	K
GCA_000025485.1	Alvin_1979	BK
GCA_000025485.1	Alvin_0462	B
GCA_000025485.1	Alvin_1979	K
GCA_000025725.1	Dacet_1132	BK
GCA_000025725.1	Dacet_1133	B
GCA_000025725.1	Dacet_1132	K
GCA_000025945.1	DP2392	BK
GCA_000025945.1	DP2392	K
GCA_000026085.1	PSHAa2577	BK
GCA_000026085.1	PSHAa2578	B
GCA_000026085.1	PSHAa2577	K
GCA_000026105.1	PSEEN0229	BK
GCA_000026105.1	PSEEN0230	B
GCA_000026105.1	PSEEN0229	K
GCA_000054005.1	BAB1_2135	BK
GCA_000055785.1	Csal_1240	BK
GCA_000055785.1	Csal_1241	B
GCA_000055785.1	Csal_1240	K
GCA_000060345.1	GFO_3175	BK
GCA_000060345.1	GFO_3174	B
GCA_000060345.1	GFO_3175	K
GCA_000067165.1	sce6906	BK
GCA_000067165.1	sce6906	K
GCA_000083545.1	METD_I2516	BK
GCA_000083545.1	METD_I2516	K
GCA_000091465.1	VS_II1207	BK
GCA_000091465.1	VS_II1208	B
GCA_000091465.1	VS_II1207	K
GCA_000091785.1	LLO_2811	BK
GCA_000091785.1	LLO_2811	K
GCA_000092105.1	Plim_2585	BK
GCA_000092105.1	Plim_2585	K
GCA_000092125.1	Mesil_0438	BK
GCA_000092125.1	Mesil_0438	K
GCA_000092245.1	Arnit_0835	BK
GCA_000092245.1	Arnit_0836	B
GCA_000092245.1	Arnit_0835	K
GCA_000092425.1	Trad_1392	BK
GCA_000092425.1	Trad_1392	K
GCA_000092785.1	wcw_1112	BK
GCA_000092785.1	wcw_1112	K
GCA_000092885.1	BC1002_3222	BK
GCA_000092885.1	BC1002_3222	K
GCA_000092905.1	Btus_2056	K
GCA_000092925.1	Snov_0749	BK
GCA_000092925.1	Snov_0749	K
GCA_000093025.1	M301_1553	BK
GCA_000093025.1	M301_1553	K
GCA_000093085.1	Bsel_1434	BK
GCA_000093085.1	Bsel_1434	K
GCA_000143085.1	Nwat_1586	BK
GCA_000143085.1	Nwat_1585	B
GCA_000143085.1	Nwat_1586	K
GCA_000143145.1	Hden_3219	BK
GCA_000143145.1	Hden_1476	K
GCA_000143965.1	Deba_0382	BK
GCA_000143965.1	Deba_0382	K
GCA_000144605.1	Bresu_0515	BK
GCA_000145945.2	PSYTB_00445	BK
GCA_000145945.2	PSYTB_00440	B
GCA_000145945.2	PSYTB_00445	K
GCA_000146165.2	SO_2270	BK
GCA_000146165.2	SO_2270	K
GCA_000147055.1	Dda3937_03479	BK
GCA_000147055.1	Dda3937_03479	K
GCA_000147335.1	Cyan7822_4742	BK
GCA_000147335.1	Cyan7822_2709	B
GCA_000147335.1	Cyan7822_4742	K
GCA_000147355.1	Saut_1753	K
GCA_000148645.1	Fbal_1331	BK
GCA_000148645.1	Fbal_1332	B
GCA_000148645.1	Fbal_1331	K
GCA_000152145.1	OSCT_2488	BK
GCA_000152145.1	OSCT_2488	K
GCA_000152245.2	ELI_1733	K
GCA_000152725.1	OB2597_01112	BK
GCA_000152725.1	OB2597_01112	K
GCA_000152825.2	PB2503_07242	BK
GCA_000152825.2	PB2503_07242	K
GCA_000152885.1	OS145_00045	BK
GCA_000152885.1	OS145_00050	B
GCA_000152885.1	OS145_00045	K
GCA_000152985.1	MED217_00540	BK
GCA_000152985.1	MED217_00545	B
GCA_000152985.1	MED217_00540	K
GCA_000153105.1	DSM3645_16895	BK
GCA_000153105.1	DSM3645_21724	B
GCA_000153105.1	DSM3645_16895	K
GCA_000153125.2	KT71_04890	BK
GCA_000153125.2	KT71_04890	K
GCA_000153185.1	MED297_03792	BK
GCA_000153185.1	MED297_03797	B
GCA_000153185.1	MED297_03792	K
GCA_000153205.1	NB231_10073	BK
GCA_000153205.1	NB231_10078	B
GCA_000153205.1	NB231_10073	K
GCA_000153225.1	PI23P_00155	BK
GCA_000153225.1	PI23P_00150	B
GCA_000153225.1	PI23P_00155	K
GCA_000153305.1	OG2516_03830	BK
GCA_000153305.1	OG2516_03830	K
GCA_000153425.1	P3TCK_13181	BK
GCA_000153425.1	P3TCK_16374	B
GCA_000153425.1	P3TCK_13181	K
GCA_000153485.2	P700755_002464	BK
GCA_000153485.2	P700755_002465	B
GCA_000153485.2	P700755_002464	K
GCA_000153705.1	FP2506_13669	BK
GCA_000153705.1	FP2506_13669	K
GCA_000154725.1	KAOT1_07032	BK
GCA_000154725.1	KAOT1_07032	K
GCA_000154785.2	RLO149_c014830	BK
GCA_000154785.2	RLO149_c014830	K
GCA_000154965.1	SSEG_02690	BK
GCA_000154965.1	SSEG_02690	K
GCA_000155675.2	OAN307_c33210	BK
GCA_000155675.2	OAN307_c16650	B
GCA_000155675.2	OAN307_c33210	K
GCA_000155735.2	OA238_c13050	BK
GCA_000155735.2	OA238_c15030	K
GCA_000156995.2	POR16_00445	BK
GCA_000156995.2	POR16_00450	B
GCA_000156995.2	POR16_00445	K
GCA_000158095.2	SADFL11_3030	BK
GCA_000158095.2	SADFL11_4385	B
GCA_000158095.2	SADFL11_3030	K
GCA_000158175.1	NOR51B_856	BK
GCA_000158175.1	NOR51B_2475	B
GCA_000158175.1	NOR51B_856	K
GCA_000158915.1	SSOG_08403	K
GCA_000160455.2	HMPREF1705_04250	BK
GCA_000160455.2	HMPREF1705_04250	K
GCA_000165715.3	Plabr_2643	BK
GCA_000165715.3	Plabr_4681	B
GCA_000165715.3	Plabr_2643	K
GCA_000165795.1	Apau_0486	BK
GCA_000165795.1	Apau_0486	K
GCA_000166055.1	Rvan_1158	BK
GCA_000166055.1	Rvan_1158	K
GCA_000166275.1	ALPR1_05190	BK
GCA_000166275.1	ALPR1_05185	B
GCA_000166275.1	ALPR1_05190	K
GCA_000166415.1	Halsa_0948	BK
GCA_000166415.1	Halsa_0948	K
GCA_000168295.1	RICGR_1322	BK
GCA_000168295.1	RICGR_1321	B
GCA_000168295.1	RICGR_1322	K
GCA_000172975.1	Dpep_1625	BK
GCA_000172975.1	Dpep_1625	K
GCA_000174435.1	Dthio_PD3303	K
GCA_000175215.2	Astex_0776	BK
GCA_000175215.2	Astex_0776	K
GCA_000176035.2	Mesop_0757	BK
GCA_000176235.1	VIA_003776	BK
GCA_000176235.1	VIA_003775	B
GCA_000176235.1	VIA_003776	K
GCA_000176375.1	VII_001565	BK
GCA_000176375.1	VII_001565	K
GCA_000176915.2	Daes_1177	BK
GCA_000176915.2	Daes_1177	K
GCA_000177215.2	DFW101_1107	BK
GCA_000177215.2	DFW101_1107	K
GCA_000177235.2	Bcell_3109	BK
GCA_000177235.2	Bcell_3109	K
GCA_000178835.2	Clole_1457	BK
GCA_000178835.2	Clole_1457	K
GCA_000178855.1	Krac_11815	BK
GCA_000178855.1	Krac_11815	K
GCA_000178875.2	Sbal678_2497	BK
GCA_000178875.2	Sbal678_2497	K
GCA_000183425.1	Ftrac_1140	BK
GCA_000183425.1	Ftrac_2766	B
GCA_000183425.1	Ftrac_1140	K
GCA_000183665.1	CKC_00555	BK
GCA_000183745.1	Ocepr_1784	BK
GCA_000183745.1	Ocepr_1784	K
GCA_000184685.1	Intca_3580	BK
GCA_000184685.1	Intca_3579	B
GCA_000184685.1	Intca_3580	K
GCA_000186265.1	Celal_1836	BK
GCA_000186265.1	Celal_2114	K
GCA_000186345.1	Isop_0152	BK
GCA_000186345.1	Isop_0152	K
GCA_000186385.1	Deima_1350	BK
GCA_000186385.1	Deima_1350	K
GCA_000189295.2	DND132_2895	BK
GCA_000189295.2	DND132_2896	B
GCA_000189295.2	DND132_2895	K
GCA_000190555.1	Deipr_1594	BK
GCA_000190555.1	Deipr_1593	B
GCA_000190555.1	Deipr_1594	K
GCA_000190595.1	Celly_1153	BK
GCA_000190595.1	Celly_1153	K
GCA_000190755.3	Mettu_1001	BK
GCA_000190755.3	Mettu_0392	B
GCA_000190755.3	Mettu_1001	K
GCA_000191405.1	HMPREF9417_0859	BK
GCA_000191405.1	HMPREF9417_0859	K
GCA_000192865.1	Marme_1385	BK
GCA_000192865.1	Marme_1385	K
GCA_000194605.1	Fluta_3101	BK
GCA_000194605.1	Fluta_3100	B
GCA_000194605.1	Fluta_3101	K
GCA_000195335.1	Marky_0668	BK
GCA_000195335.1	Marky_0668	K
GCA_000195555.1	FN3523_0138	BK
GCA_000195975.1	SYNW1384	BK
GCA_000195975.1	SYNW1384	K
GCA_000196115.1	RB7299	BK
GCA_000196115.1	RB7297	B
GCA_000196115.1	RB7299	K
GCA_000196275.1	Dgeo_1151	BK
GCA_000196275.1	Dgeo_1151	K
GCA_000196315.1	CA2559_02460	BK
GCA_000196315.1	CA2559_02455	B
GCA_000196315.1	CA2559_02460	K
GCA_000196495.1	VSAL_I0760	BK
GCA_000196495.1	VSAL_I0761	B
GCA_000196495.1	VSAL_I0760	K
GCA_000196615.1	EbC_14630	BK
GCA_000196615.1	EbC_14630	K
GCA_000196875.2	HELO_1791	BK
GCA_000196875.2	HELO_1792	B
GCA_000196875.2	HELO_1791	K
GCA_000199675.1	ANT_12410	BK
GCA_000199675.1	ANT_12410	K
GCA_000210915.2	BMS_2477	BK
GCA_000210915.2	BMS_2412	B
GCA_000210915.2	BMS_2413	K
GCA_000211495.1	PMSV_2856	BK
GCA_000211495.1	PMSV_2857	B
GCA_000211495.1	PMSV_3859	K
GCA_000212675.2	Desaf_1060	BK
GCA_000212675.2	Desaf_1060	K
GCA_000212735.1	Halhy_5088	BK
GCA_000212735.1	Halhy_5088	K
GCA_000213655.1	ambt_00300	BK
GCA_000213655.1	ambt_00290	B
GCA_000213655.1	ambt_00300	K
GCA_000214235.1	SerAS9_1621	BK
GCA_000214235.1	SerAS9_1621	K
GCA_000214275.3	Metal_3523	BK
GCA_000214275.3	Metal_3523	K
GCA_000214595.2	MAMP_01936	BK
GCA_000214595.2	MAMP_01935	B
GCA_000214595.2	MAMP_01936	K
GCA_000214665.1	Metme_4603	BK
GCA_000214665.1	Metme_4603	K
GCA_000214825.1	Thicy_0496	BK
GCA_000214825.1	Thicy_0495	B
GCA_000214825.1	Thicy_0496	K
GCA_000218895.1	Runsl_3627	BK
GCA_000218895.1	Runsl_3626	B
GCA_000218895.1	Runsl_3627	K
GCA_000222485.1	Cycma_0803	BK
GCA_000222485.1	Cycma_0802	B
GCA_000222485.1	Cycma_0803	K
GCA_000224005.3	MARPU_11720	BK
GCA_000224005.3	MARPU_11870	B
GCA_000224005.3	MARPU_11720	K
GCA_000224085.1	Murru_0160	BK
GCA_000224085.1	Murru_0160	K
GCA_000224675.1	Entas_1338	BK
GCA_000224675.1	Entas_1338	K
GCA_000226315.1	MICA_511	BK
GCA_000226315.1	MICA_511	K
GCA_000226565.1	GNIT_0449	BK
GCA_000226565.1	GNIT_0451	B
GCA_000226565.1	GNIT_0449	K
GCA_000227665.3	THIAE_07485	BK
GCA_000227665.3	THIAE_07490	B
GCA_000227665.3	THIAE_07485	K
GCA_000227745.3	Thivi_3219	BK
GCA_000227745.3	Thivi_4361	B
GCA_000227745.3	Thivi_3219	K
GCA_000233595.1	PAGR_g2835	BK
GCA_000233595.1	PAGR_g2835	K
GCA_000233775.1	Tlie_1469	BK
GCA_000233775.1	Tlie_1469	K
GCA_000233915.4	DSC_04460	BK
GCA_000233915.4	DSC_04460	K
GCA_000236705.1	Oweho_0723	BK
GCA_000236705.1	Oweho_0722	B
GCA_000236705.1	Oweho_0723	K
GCA_000237205.1	SNE_A10260	BK
GCA_000237205.1	SNE_A10260	K
GCA_000237825.1	TheveDRAFT_1365	BK
GCA_000237825.1	TheveDRAFT_1365	K
GCA_000238255.4	PSPO_b0346	BK
GCA_000238255.4	PSPO_b0343	B
GCA_000238255.4	PSPO_b0346	K
GCA_000238275.4	PUND_a1060	BK
GCA_000238275.4	PUND_a1059	B
GCA_000238275.4	PUND_a1060	K
GCA_000238395.4	PARC_a3378	BK
GCA_000238395.4	PARC_a3379	B
GCA_000238395.4	PARC_a3378	K
GCA_000240185.2	KPHS_17600	BK
GCA_000240185.2	KPHS_17600	K
GCA_000241955.1	Rahaq2_2569	BK
GCA_000241955.1	Rahaq2_2569	K
GCA_000242255.3	Fraau_0334	BK
GCA_000242255.3	Fraau_0334	K
GCA_000242455.3	Sinac_1235	BK
GCA_000242455.3	Sinac_1235	K
GCA_000242595.3	Spiaf_0383	BK
GCA_000242595.3	Spiaf_0383	K
GCA_000242915.2	SMGD1_1459	BK
GCA_000242915.2	SMGD1_1458	B
GCA_000242915.2	SMGD1_1459	K
GCA_000243235.1	Gilli_2213	BK
GCA_000243235.1	Gilli_2214	B
GCA_000243235.1	Gilli_2213	K
GCA_000243335.1	Lepil_3519	BK
GCA_000243335.1	Lepil_3520	B
GCA_000243335.1	Lepil_3519	K
GCA_000245015.1	BegalDRAFT_3522	BK
GCA_000245015.1	BegalDRAFT_3491	K
GCA_000247605.1	Awo_c26080	BK
GCA_000247605.1	Awo_c26080	K
GCA_000252445.1	DGo_CA1538	BK
GCA_000252445.1	DGo_CA1538	K
GCA_000253275.1	FBFL15_1837	BK
GCA_000253275.1	FBFL15_1837	K
GCA_000255295.1	COCOR_07644	BK
GCA_000255295.1	COCOR_07644	K
GCA_000258535.2	B2K_22490	K
GCA_000260115.1	JoomaDRAFT_0276	BK
GCA_000260115.1	JoomaDRAFT_0276	K
GCA_000260965.1	Q7C_161	BK
GCA_000260965.1	Q7C_162	B
GCA_000260965.1	Q7C_161	K
GCA_000260985.3	Q7A_1598	BK
GCA_000260985.3	Q7A_1597	B
GCA_000260985.3	Q7A_1598	K
GCA_000261045.2	Q5A_008180	BK
GCA_000261045.2	Q5A_008180	K
GCA_000262305.1	EBL_c25580	BK
GCA_000262305.1	EBL_c25580	K
GCA_000263675.2	PflSS101_0279	BK
GCA_000263675.2	PflSS101_0280	B
GCA_000263675.2	PflSS101_0279	K
GCA_000264455.2	TMO_0753	K
GCA_000265385.1	Aeqsu_1487	BK
GCA_000265385.1	Aeqsu_1487	K
GCA_000265405.1	Belba_0314	BK
GCA_000265405.1	Belba_0313	B
GCA_000265405.1	Belba_0314	K
GCA_000265505.1	Fleli_2027	BK
GCA_000265505.1	Fleli_1247	B
GCA_000265505.1	Fleli_2027	K
GCA_000266885.1	Turpa_3222	BK
GCA_000266885.1	Turpa_3222	K
GCA_000266925.1	Anamo_1134	BK
GCA_000266925.1	Anamo_1134	K
GCA_000269985.1	KSE_09480	K
GCA_000271305.1	WQQ_15130	BK
GCA_000271305.1	WQQ_15120	B
GCA_000271305.1	WQQ_15130	K
GCA_000277895.2	KWO_016650	BK
GCA_000277895.2	KWO_016650	K
GCA_000279145.1	MROS_0165	BK
GCA_000279145.1	MROS_0165	K
GCA_000279995.1	MEG_01218	BK
GCA_000280865.2	SU9_018245	K
GCA_000280925.3	A176_006649	BK
GCA_000280925.3	A176_006649	K
GCA_000281175.1	CLDAP_04850	BK
GCA_000281175.1	CLDAP_04850	K
GCA_000284115.1	PSMK_02430	BK
GCA_000284115.1	PSMK_02420	B
GCA_000284115.1	PSMK_02430	K
GCA_000284355.1	ABED_1983	BK
GCA_000284355.1	ABED_1984	B
GCA_000284355.1	ABED_1983	K
GCA_000284615.1	MARHY0889	BK
GCA_000284615.1	MARHY0888	B
GCA_000284615.1	MARHY0889	K
GCA_000296815.2	BN8_06643	BK
GCA_000296815.2	BN8_06644	B
GCA_000296815.2	BN8_06643	K
GCA_000297075.2	BN5_0282	BK
GCA_000297075.2	BN5_0283	B
GCA_000297075.2	BN5_0282	K
GCA_000297395.2	MILUP08_45462	BK
GCA_000297395.2	MILUP08_45462	K
GCA_000299335.2	S7S_11920	BK
GCA_000299335.2	S7S_11925	B
GCA_000299335.2	S7S_11920	K
GCA_000300005.1	B5T_03261	BK
GCA_000300005.1	B5T_03262	B
GCA_000300005.1	B5T_03261	K
GCA_000300095.1	BUPH_00533	BK
GCA_000300095.1	BUPH_00533	K
GCA_000307105.1	TOL2_C12350	K
GCA_000307165.1	AXY_19450	BK
GCA_000307165.1	AXY_19450	K
GCA_000309885.1	Theos_1933	BK
GCA_000309885.1	Theos_1933	K
GCA_000316515.1	Cyagr_1686	BK
GCA_000316515.1	Cyagr_1686	K
GCA_000317105.1	Oscil6304_5627	BK
GCA_000317105.1	Oscil6304_5626	B
GCA_000317105.1	Oscil6304_5627	K
GCA_000317475.1	Osc7112_0301	BK
GCA_000317515.1	Mic7113_6149	BK
GCA_000317515.1	Mic7113_6150	B
GCA_000317515.1	Mic7113_6149	K
GCA_000317575.1	Sta7437_2054	BK
GCA_000317575.1	Sta7437_2055	B
GCA_000317575.1	Sta7437_2054	K
GCA_000317675.1	Cyan10605_1001	BK
GCA_000317675.1	Cyan10605_0932	B
GCA_000317675.1	Cyan10605_1001	K
GCA_000317835.1	Deipe_2759	BK
GCA_000317835.1	Deipe_2759	K
GCA_000319305.2	CSV86_024680	BK
GCA_000319305.2	CSV86_024685	B
GCA_000319305.2	CSV86_024680	K
GCA_000325705.1	Echvi_1743	BK
GCA_000325705.1	Echvi_1742	B
GCA_000325705.1	Echvi_1743	K
GCA_000327045.1	Thimo_0372	BK
GCA_000327045.1	Thimo_3522	B
GCA_000327045.1	Thimo_0372	K
GCA_000328705.1	BN6_56710	BK
GCA_000328705.1	BN6_56710	K
GCA_000331025.1	DESAM_21527	BK
GCA_000331105.1	FAES_2003	K
GCA_000331185.2	SRIM_001735	K
GCA_000331735.1	MYSTI_00367	BK
GCA_000331735.1	MYSTI_00367	K
GCA_000341355.1	BAnh1_01680	BK
GCA_000341395.1	UWK_00601	BK
GCA_000341395.1	UWK_00601	K
GCA_000341895.1	BN4_20036	BK
GCA_000341895.1	BN4_20037	B
GCA_000341895.1	BN4_20036	K
GCA_000348785.1	YM304_07060	BK
GCA_000348785.1	YM304_07040	B
GCA_000348785.1	YM304_07060	K
GCA_000355675.1	TOL_2462	BK
GCA_000355675.1	TOL_2461	B
GCA_000355675.1	TOL_2462	K
GCA_000364225.2	C823_004271	BK
GCA_000364225.2	C823_004271	K
GCA_000364845.1	J057_03495	BK
GCA_000364845.1	J057_03500	B
GCA_000364845.1	J057_03495	K
GCA_000367525.2	BN10_120025	BK
GCA_000376545.2	K529_009475	BK
GCA_000376545.2	K529_009475	K
GCA_000376665.1	K649_08915	BK
GCA_000376665.1	K649_08915	K
GCA_000392435.1	L336_0344	BK
GCA_000392435.1	L336_0345	B
GCA_000392435.1	L336_0344	K
GCA_000402035.1	BRPE64_BCDS01580	BK
GCA_000402035.1	BRPE64_BCDS01580	K
GCA_000412335.2	HMPREF0201_01243	BK
GCA_000412335.2	HMPREF0201_01243	K
GCA_000412675.1	PP4_02670	BK
GCA_000412675.1	PP4_02680	B
GCA_000412675.1	PP4_02670	K
GCA_000439255.1	A464_835	BK
GCA_000439255.1	A464_835	K
GCA_000442275.2	thalar_01297	BK
GCA_000442275.2	thalar_01297	K
GCA_000442315.1	ruthe_02093	BK
GCA_000442645.1	B841_01675	K
GCA_000444875.1	B446_19865	BK
GCA_000444875.1	B446_19865	K
GCA_000444995.1	JCM7686_2039	BK
GCA_000455525.1	BN381_290116	BK
GCA_000455525.1	BN381_290118	B
GCA_000455525.1	BN381_290116	K
GCA_000455605.1	KQS_04130	BK
GCA_000455605.1	KQS_04130	K
GCA_000468495.1	DGI_0284	K
GCA_000468615.2	M666_06580	BK
GCA_000468615.2	M666_07895	K
GCA_000470775.1	O159_27000	BK
GCA_000470775.1	O159_26990	B
GCA_000470775.1	O159_27000	K
GCA_000497425.1	M877_13420	BK
GCA_000497425.1	M877_13420	K
GCA_000497445.1	M878_00415	BK
GCA_000497445.1	M878_00415	K
GCA_000498975.2	O165_025135	BK
GCA_000498975.2	O165_025140	B
GCA_000498975.2	O165_025135	K
GCA_000503895.1	W911_15445	BK
GCA_000503895.1	W911_05770	B
GCA_000503895.1	W911_15445	K
GCA_000511355.1	METH_11620	BK
GCA_000511355.1	METH_09550	K
GCA_000512205.2	NX02_02790	BK
GCA_000512205.2	NX02_01805	K
GCA_000517305.1	PCH70_49710	BK
GCA_000517305.1	PCH70_49700	B
GCA_000517305.1	PCH70_49710	K
GCA_000517405.1	SOPEG_ps0568	BK
GCA_000517405.1	SOPEG_ps0568	K
GCA_000517425.1	Sant_2670	BK
GCA_000517425.1	Sant_2670	K
GCA_000520015.2	Z042_21580	BK
GCA_000520015.2	Z042_21580	K
GCA_000521695.1	X874_11210	BK
GCA_000521695.1	X874_11210	K
GCA_000521725.1	F542_12200	BK
GCA_000521725.1	F542_12200	K
GCA_000522545.2	K788_0001557	BK
GCA_000522545.2	K788_0001557	K
GCA_000525635.1	KALB_5760	K
GCA_000534275.1	P827_02645	BK
GCA_000534275.1	P827_02645	K
GCA_000576555.1	Hsw_0661	BK
GCA_000576555.1	Hsw_0660	B
GCA_000576555.1	Hsw_0661	K
GCA_000583855.1	GLS_c19780	BK
GCA_000590795.1	V910_102013	BK
GCA_000590925.1	roselon_02623	BK
GCA_000590925.1	roselon_02623	K
GCA_000612865.1	BN988_00176	BK
GCA_000612865.1	BN988_00176	K
GCA_000613045.3	PPBDW_II0537	BK
GCA_000613045.3	PPBDW_II0538	B
GCA_000613045.3	PPBDW_II0537	K
GCA_000622365.1	Z945_1805	BK
GCA_000622365.1	Z945_1805	K
GCA_000622385.1	Z946_396	BK
GCA_000622385.1	Z946_396	K
GCA_000622425.1	Z949_387	BK
GCA_000622425.1	Z949_386	B
GCA_000622425.1	Z949_387	K
GCA_000632475.2	ABAZ39_25475	BK
GCA_000632475.2	ABAZ39_25475	K
GCA_000661955.1	DX03_04370	BK
GCA_000661955.1	DX03_04370	K
GCA_000685235.1	HAD_02410	BK
GCA_000685235.1	HAD_02410	K
GCA_000689395.1	BN1012_Phect3022	BK
GCA_000689395.1	BN1012_Phect3023	B
GCA_000689395.1	BN1012_Phect3022	K
GCA_000696185.1	KCH_59640	BK
GCA_000696185.1	KCH_59640	K
GCA_000696345.2	BV82_1685	BK
GCA_000696345.2	BV82_1686	B
GCA_000696345.2	BV82_1685	K
GCA_000710775.1	GV64_07775	BK
GCA_000710775.1	GV64_07775	K
GCA_000715015.1	EH31_07700	BK
GCA_000715015.1	EH31_07705	B
GCA_000715015.1	EH31_07700	K
GCA_000723205.1	BN863_33070	BK
GCA_000723205.1	BN863_33060	B
GCA_000723205.1	BN863_33070	K
GCA_000723585.1	BN990_01731	BK
GCA_000723585.1	BN990_01731	K
GCA_000725365.1	GZ22_09970	BK
GCA_000725365.1	GZ22_09970	K
GCA_000730385.1	EP13_16435	BK
GCA_000730385.1	EP13_16445	B
GCA_000730385.1	EP13_16435	K
GCA_000731675.1	PC358_25590	BK
GCA_000731675.1	PC358_25585	B
GCA_000731675.1	PC358_25590	K
GCA_000733715.2	DW68_021585	BK
GCA_000733715.2	DW68_021580	B
GCA_000733715.2	DW68_021585	K
GCA_000733725.1	EL18_02698	BK
GCA_000737325.2	DB32_006431	BK
GCA_000737325.2	DB32_000915	B
GCA_000737325.2	DB32_006431	K
GCA_000737685.1	IW19_09920	BK
GCA_000737685.1	IW19_09920	K
GCA_000739435.1	ASU1_04205	BK
GCA_000739435.1	ASU1_04205	K
GCA_000740965.1	GZ59_18820	BK
GCA_000740965.1	GZ59_18820	K
GCA_000754095.2	Thpro_020785	BK
GCA_000754095.2	Thpro_020784	B
GCA_000754095.2	Thpro_020785	K
GCA_000756505.1	Q785_04720	BK
GCA_000756505.1	Q785_04720	K
GCA_000756815.1	BN1094_01792	BK
GCA_000756815.1	BN1094_01792	K
GCA_000757385.1	LG45_11285	BK
GCA_000757385.1	LG45_11285	K
GCA_000757795.1	MOC_0686	BK
GCA_000757795.1	MOC_0686	K
GCA_000760695.4	DA73_0400014745	BK
GCA_000761155.1	LT40_17470	BK
GCA_000761155.1	LT40_17475	B
GCA_000761155.1	LT40_17470	K
GCA_000770115.2	LA59_22460	BK
GCA_000770115.2	LA59_22455	B
GCA_000770115.2	LA59_22460	K
GCA_000772105.1	IX91_12035	BK
GCA_000772105.1	IX91_12030	B
GCA_000772105.1	IX91_12035	K
GCA_000785495.1	KR76_01125	BK
GCA_000785495.1	KR76_01120	B
GCA_000785495.1	KR76_01125	K
GCA_000785705.2	JT25_009850	BK
GCA_000785705.2	JT25_009850	K
GCA_000788395.1	OM33_16285	BK
GCA_000788395.1	OM33_16275	B
GCA_000788395.1	OM33_16285	K
GCA_000800395.1	QR90_07825	BK
GCA_000800395.1	QR90_07825	K
GCA_000801145.1	ACEE_04580	BK
GCA_000801145.1	ACEE_04580	K
GCA_000803315.1	KKH3_16530	BK
GCA_000803315.1	KKH3_16530	K
GCA_000803625.1	TM7x_03205	BK
GCA_000803625.1	TM7x_03205	K
GCA_000807275.1	FPB0191_01307	BK
GCA_000812665.2	RC74_06760	BK
GCA_000812665.2	RC74_06765	B
GCA_000812665.2	RC74_06760	K
GCA_000815025.1	Z664_00465	BK
GCA_000815025.1	Z664_00465	K
GCA_000816495.1	SE27_01555	BK
GCA_000816845.1	RGR602_PC01569	BK
GCA_000819565.1	P73_2919	BK
GCA_000819565.1	P73_2919	K
GCA_000821065.2	BN997_03825	BK
GCA_000821065.2	BN997_03825	K
GCA_000821325.2	BN1080_02037	BK
GCA_000821325.2	BN1080_02037	K
GCA_000826835.2	OL67_002543	BK
GCA_000828475.1	GL4_0186	BK
GCA_000828475.1	GL4_0185	B
GCA_000828475.1	GL4_0186	K
GCA_000828515.1	ICMP_328	BK
GCA_000828515.1	ICMP_328	K
GCA_000829235.1	ETSB_1364	BK
GCA_000829235.1	ETSB_1364	K
GCA_000830985.1	AU14_09265	BK
GCA_000830985.1	AU14_09260	B
GCA_000830985.1	AU14_09265	K
GCA_000831385.1	NMS_1971	BK
GCA_000831385.1	NMS_0480	B
GCA_000831385.1	NMS_1971	K
GCA_000833025.1	MPR_1123	BK
GCA_000833025.1	MPR_1123	K
GCA_000833355.1	AQ14_723	BK
GCA_000835165.1	B840_00985	K
GCA_000836635.1	TR51_03775	K
GCA_000931575.1	NTHI477_00123	BK
GCA_000931575.1	NTHI477_00123	K
GCA_000934565.1	PF1751_v1c02300	BK
GCA_000934565.1	PF1751_v1c02310	B
GCA_000934565.1	PF1751_v1c02300	K
GCA_000939975.1	BN1049_01054	BK
GCA_000939975.1	BN1049_01053	B
GCA_000939975.1	BN1049_01054	K
GCA_000940805.1	YC6258_00988	BK
GCA_000940805.1	YC6258_00988	K
GCA_000940995.1	H744_1c1519	BK
GCA_000940995.1	H744_1c1518	B
GCA_000940995.1	H744_1c1519	K
GCA_000941055.1	AW14_02725	BK
GCA_000941055.1	AW14_02725	K
GCA_000953015.1	BN1209_0748	BK
GCA_000953015.1	BN1209_0748	K
GCA_000953135.1	LFA_2699	BK
GCA_000953135.1	LFA_2699	K
GCA_000953635.1	LMI_0917	BK
GCA_000953635.1	LMI_0917	K
GCA_000953655.1	LHA_2423	BK
GCA_000953655.1	LHA_2423	K
GCA_000961215.1	J164_03416	BK
GCA_000961215.1	J164_03416	K
GCA_000963865.1	VC82_1440	BK
GCA_000963865.1	VC82_1440	K
GCA_000967465.2	TW71_010615	BK
GCA_000967465.2	TW71_010610	B
GCA_000967465.2	TW71_010615	K
GCA_000968535.1	MEALZ_3459	BK
GCA_000968535.1	MEALZ_1705	B
GCA_000968535.1	MEALZ_3459	K
GCA_000973065.1	ARTHRO_12061	BK
GCA_000973065.1	ARTHRO_30387	B
GCA_000973065.1	ARTHRO_12061	K
GCA_000973105.1	ZOBELLIA_2019	BK
GCA_000973105.1	ZOBELLIA_2019	K
GCA_000973725.1	PKOR_02630	BK
GCA_000973725.1	PKOR_02635	B
GCA_000973725.1	PKOR_02630	K
GCA_000974425.1	SD10_22710	BK
GCA_000974425.1	SD10_22705	B
GCA_000974425.1	SD10_22710	K
GCA_000981765.1	TQ33_1280	BK
GCA_000981765.1	TQ33_1281	B
GCA_000981765.1	TQ33_1280	K
GCA_000987835.1	YH65_04045	K
GCA_001006005.1	WN53_17525	BK
GCA_001006005.1	WN53_17525	K
GCA_001007875.1	AAY24_04760	BK
GCA_001007875.1	AAY24_04755	B
GCA_001007875.1	AAY24_04760	K
GCA_001007995.1	SY84_02035	BK
GCA_001007995.1	SY84_02035	K
GCA_001008165.2	WYH_00231	BK
GCA_001008165.2	WYH_00230	B
GCA_001008165.2	WYH_00231	K
GCA_001020955.1	TVD_08715	BK
GCA_001020955.1	TVD_08710	B
GCA_001020955.1	TVD_08715	K
GCA_001021065.1	CUTER_08305	BK
GCA_001021065.1	CUTER_08305	K
GCA_001021915.1	FE36_14935	BK
GCA_001021915.1	FE36_14935	K
GCA_001022135.1	AB182_16835	BK
GCA_001022135.1	AB182_16835	K
GCA_001027285.1	AA314_01159	BK
GCA_001027285.1	AA314_01159	K
GCA_001028625.1	AM2010_650	BK
GCA_001028625.1	AM2010_649	B
GCA_001028625.1	AM2010_650	K
GCA_001043175.1	ABA45_04530	BK
GCA_001043175.1	ABA45_04525	B
GCA_001043175.1	ABA45_04530	K
GCA_001045555.1	Msub_11438	BK
GCA_001045555.1	Msub_11439	B
GCA_001045555.1	Msub_11438	K
GCA_001050135.1	CA2015_0683	BK
GCA_001050135.1	CA2015_0682	B
GCA_001050135.1	CA2015_0683	K
GCA_001050195.2	ATHL_01799	BK
GCA_001050195.2	ATHL_01799	K
GCA_001050215.2	BECAL_00070	BK
GCA_001050215.2	BECAL_00070	K
GCA_001050235.2	LARV_03543	BK
GCA_001050235.2	LARV_03543	K
GCA_001050275.1	LTAR_03011	BK
GCA_001050275.1	LTAR_03011	K
GCA_001050535.1	BN11_220014	BK
GCA_001050535.1	BN11_220013	B
GCA_001050535.1	BN11_220014	K
GCA_001051995.2	AC731_004850	BK
GCA_001051995.2	AC731_004850	K
GCA_001077815.2	CP97_01095	BK
GCA_001077815.2	CP97_01090	B
GCA_001077815.2	CP97_01095	K
GCA_001078055.1	TH63_14265	BK
GCA_001078055.1	TH63_14270	B
GCA_001078055.1	TH63_14265	K
GCA_001078595.1	AIOL_004065	BK
GCA_001078595.1	AIOL_004065	K
GCA_001186155.3	I858_001005	BK
GCA_001186155.3	I858_001005	K
GCA_001187785.1	WM2015_1807	BK
GCA_001187785.1	WM2015_1806	B
GCA_001187785.1	WM2015_1807	K
GCA_001189295.1	CMC5_070470	BK
GCA_001189295.1	CMC5_070470	K
GCA_001192795.1	ATC1_12115	BK
GCA_001192795.1	ATC1_12115	K
GCA_001247745.1	VV01_01035	BK
GCA_001247745.1	VV01_01040	B
GCA_001247745.1	VV01_01035	K
GCA_001263175.1	AKJ08_3215	BK
GCA_001263175.1	AKJ08_3215	K
GCA_001263205.1	AKJ09_09494	BK
GCA_001263205.1	AKJ09_09494	K
GCA_001277175.1	AFK65_06735	BK
GCA_001277175.1	AFK65_06735	K
GCA_001277195.1	AFK63_11900	BK
GCA_001277195.1	AFK63_11900	K
GCA_001277215.2	AFK66_012935	BK
GCA_001277215.2	AFK66_012935	K
GCA_001277235.1	AFK67_06950	BK
GCA_001277235.1	AFK67_06950	K
GCA_001277255.1	AFK62_06740	BK
GCA_001277255.1	AFK62_06740	K
GCA_001278075.1	SPRI_3646	BK
GCA_001278075.1	SPRI_3646	K
GCA_001278115.1	AM493_05325	BK
GCA_001278115.1	AM493_05325	K
GCA_001280865.1	I602_2727	BK
GCA_001280865.1	I602_2726	B
GCA_001280865.1	I602_2727	K
GCA_001281485.1	AMC99_01397	BK
GCA_001281485.1	AMC99_01398	B
GCA_001281485.1	AMC99_01397	K
GCA_001294575.1	AOC04_18905	BK
GCA_001294575.1	AOC04_18900	B
GCA_001294575.1	AOC04_18905	K
GCA_001305515.1	ABB55_09055	BK
GCA_001305515.1	ABB55_09055	K
GCA_001305575.3	AL038_08770	BK
GCA_001305575.3	AL038_08770	K
GCA_001305595.1	AL072_27015	K
GCA_001306145.1	SE15_10530	BK
GCA_001306145.1	SE15_10530	K
GCA_001306175.1	SE16_14720	BK
GCA_001306175.1	SE16_14720	K
GCA_001307805.2	AOX59_06080	BK
GCA_001307805.2	AOX59_06080	K
GCA_001308265.1	IMCC12053_2262	BK
GCA_001308265.1	IMCC12053_2262	K
GCA_001310085.1	DC20_04810	BK
GCA_001310085.1	DC20_04815	B
GCA_001310085.1	DC20_04810	K
GCA_001310225.1	APS56_12120	BK
GCA_001310225.1	APS56_12125	B
GCA_001310225.1	APS56_12120	K
GCA_001314325.1	LH19_12250	BK
GCA_001314325.1	LH19_12250	K
GCA_001399775.1	TO73_0098	BK
GCA_001399775.1	TO73_0098	K
GCA_001403795.1	JDO7802_01564	BK
GCA_001403795.1	JDO7802_01565	B
GCA_001403795.1	JDO7802_01564	K
GCA_001413955.1	AAY42_12125	BK
GCA_001413955.1	AAY42_12125	K
GCA_001431295.2	HT99x_005745	BK
GCA_001431295.2	HT99x_007870	K
GCA_001431315.2	CC99x_000605	BK
GCA_001431315.2	CC99x_000605	K
GCA_001431725.1	AR456_13055	BK
GCA_001431725.1	AR456_13050	B
GCA_001431725.1	AR456_13055	K
GCA_001442745.1	LA76x_1404	BK
GCA_001442745.1	LA76x_1403	B
GCA_001442745.1	LA76x_1404	K
GCA_001442805.1	LG3211_1053	BK
GCA_001442805.1	LG3211_1052	B
GCA_001442805.1	LG3211_1053	K
GCA_001444405.1	PP2015_697	BK
GCA_001444405.1	PP2015_1117	B
GCA_001444405.1	PP2015_697	K
GCA_001444425.1	PS2015_521	BK
GCA_001444425.1	PS2015_575	K
GCA_001456255.1	PN96_16885	BK
GCA_001456255.1	PN96_16880	B
GCA_001456255.1	PN96_16885	K
GCA_001461805.1	AO703_07485	BK
GCA_001461805.1	AO703_07485	K
GCA_001465795.2	AUC31_03120	BK
GCA_001465795.2	AUC31_03120	K
GCA_001465835.2	AUO94_10150	BK
GCA_001465835.2	AUO94_10150	K
GCA_001485435.1	DEIGR_101842	BK
GCA_001485435.1	DEIGR_101842	K
GCA_001507645.1	AUC43_00695	BK
GCA_001507645.1	AUC43_00700	B
GCA_001507645.1	AUC43_00695	K
GCA_001507665.1	AUC44_07740	BK
GCA_001507665.1	AUC44_07740	K
GCA_001509405.1	AERYTH_02550	BK
GCA_001509405.1	AERYTH_02545	B
GCA_001509405.1	AERYTH_02550	K
GCA_001518835.1	APT61_15335	BK
GCA_001518835.1	APT61_15335	K
GCA_001534645.1	AWN65_07135	BK
GCA_001534645.1	AWN65_07135	K
GCA_001542625.2	AVL59_25535	BK
GCA_001542625.2	AVL59_25535	K
GCA_001543125.1	AWM79_02015	BK
GCA_001543125.1	AWM79_02010	B
GCA_001543125.1	AWM79_02015	K
GCA_001545155.1	LOKO_03120	BK
GCA_001545155.1	LOKO_03121	B
GCA_001545155.1	LOKO_03120	K
GCA_001547995.1	Asbog_01822	BK
GCA_001558255.2	AL542_02495	BK
GCA_001558255.2	AL542_02490	B
GCA_001558255.2	AL542_02495	K
GCA_001558415.2	AL536_09000	BK
GCA_001558415.2	AL536_09005	B
GCA_001558415.2	AL536_09000	K
GCA_001558935.2	AL524_18340	BK
GCA_001558935.2	AL524_18340	K
GCA_001562195.1	AVL56_17065	BK
GCA_001562195.1	AVL56_17075	B
GCA_001562195.1	AVL56_17065	K
GCA_001577525.1	HS1_000813	K
GCA_001583435.1	EZMO1_4142	K
GCA_001586155.1	PcP3B5_02930	BK
GCA_001586155.1	PcP3B5_02940	B
GCA_001586155.1	PcP3B5_02930	K
GCA_001586255.1	AZF00_17125	BK
GCA_001586255.1	AZF00_17120	B
GCA_001586255.1	AZF00_17125	K
GCA_001590685.1	AZE41_08615	BK
GCA_001590685.1	AZE41_08615	K
GCA_001593605.1	AO498_16370	BK
GCA_001593605.1	AO498_16375	B
GCA_001593605.1	AO498_16370	K
GCA_001594225.2	AWU82_21115	BK
GCA_001594225.2	AWU82_21120	B
GCA_001594225.2	AWU82_21115	K
GCA_001597285.1	A0T30_03400	BK
GCA_001597285.1	A0T30_03405	B
GCA_001597285.1	A0T30_03400	K
GCA_001611975.1	AY555_04115	BK
GCA_001612705.2	AK972_5687	BK
GCA_001612705.2	AK972_5686	B
GCA_001612705.2	AK972_5687	K
GCA_001617625.1	A3224_03620	BK
GCA_001617625.1	A3224_03620	K
GCA_001618845.1	A4R29_12155	BK
GCA_001618845.1	A4R29_12155	K
GCA_001620265.1	AKL17_1770	BK
GCA_001620265.1	AKL17_1770	K
GCA_001632775.1	I596_938	BK
GCA_001632775.1	I596_938	K
GCA_001633145.1	A6024_06355	BK
GCA_001633145.1	A6024_06355	K
GCA_001639105.2	A6A40_18465	K
GCA_001641285.1	ATSB10_23490	BK
GCA_001641285.1	ATSB10_23500	B
GCA_001641285.1	ATSB10_23490	K
GCA_001642805.2	ATE40_004990	BK
GCA_001642805.2	ATE40_004990	K
GCA_001644565.1	SU48_08690	BK
GCA_001644565.1	SU48_08690	K
GCA_001647695.1	A6037_07355	BK
GCA_001647695.1	A6037_07355	K
GCA_001651805.1	A8C75_14025	BK
GCA_001651805.1	A8C75_14030	B
GCA_001651805.1	A8C75_14025	K
GCA_001653335.1	I601_1223	BK
GCA_001653335.1	I601_1224	B
GCA_001653335.1	I601_1223	K
GCA_001653755.1	I597_0566	BK
GCA_001653755.1	I597_0567	B
GCA_001653755.1	I597_0566	K
GCA_001658025.2	AWR26_16745	BK
GCA_001658025.2	AWR26_16745	K
GCA_001660045.1	Spa2297_32325	BK
GCA_001660045.1	Spa2297_32325	K
GCA_001660485.1	ATC03_00945	BK
GCA_001660485.1	ATC03_00940	B
GCA_001660485.1	ATC03_00945	K
GCA_001661075.1	PMA3_00805	BK
GCA_001661075.1	PMA3_00810	B
GCA_001661075.1	PMA3_00805	K
GCA_001663175.1	A9D12_13245	BK
GCA_001663175.1	A9D12_13250	B
GCA_001663175.1	A9D12_13245	K
GCA_001677435.1	BA177_11635	BK
GCA_001677435.1	BA177_11645	B
GCA_001677435.1	BA177_11635	K
GCA_001679665.1	ATE48_15055	BK
GCA_001679665.1	ATE48_15055	K
GCA_001683395.1	BBB57_07025	BK
GCA_001683395.1	BBB57_07025	K
GCA_001685415.1	SGUI_2091	BK
GCA_001685415.1	SGUI_2092	B
GCA_001685415.1	SGUI_2091	K
GCA_001687545.1	A6F65_01471	BK
GCA_001687545.1	A6F65_01470	B
GCA_001687545.1	A6F65_01471	K
GCA_001687565.2	BBH88_13975	BK
GCA_001687565.2	BBH88_13975	K
GCA_001687585.2	BBI08_02620	BK
GCA_001687585.2	BBI08_02620	K
GCA_001687605.2	BBI15_02635	BK
GCA_001687605.2	BBI15_02635	K
GCA_001687625.2	BBI11_07785	BK
GCA_001687625.2	BBI11_07785	K
GCA_001687665.2	BCM40_09570	BK
GCA_001687665.2	BCM40_09570	K
GCA_001695395.1	AA347_00631	BK
GCA_001695395.1	AA347_00630	B
GCA_001695395.1	AA347_00631	K
GCA_001695575.1	AZ468_09060	BK
GCA_001695575.1	AZ468_09055	B
GCA_001695575.1	AZ468_09060	K
GCA_001697185.1	AXE80_04300	BK
GCA_001697185.1	AXE80_04300	K
GCA_001701045.1	BED41_13050	BK
GCA_001701045.1	BED41_13050	K
GCA_001705175.1	BB050_00064	BK
GCA_001705175.1	BB050_00064	K
GCA_001708405.1	KS2013_1323	BK
GCA_001708405.1	KS2013_1324	B
GCA_001708405.1	KS2013_1323	K
GCA_001708425.1	AXG94_16575	BK
GCA_001708425.1	AXG94_16580	B
GCA_001708425.1	AXG94_16575	K
GCA_001708485.1	A7318_00580	BK
GCA_001708485.1	A7318_00585	B
GCA_001708485.1	A7318_00580	K
GCA_001708955.1	A3195_19885	BK
GCA_001708955.1	A3195_19885	K
GCA_001709345.1	BFW38_02130	BK
GCA_001709345.1	BFW38_02125	B
GCA_001709345.1	BFW38_02130	K
GCA_001719165.1	Ga0102493_112285	BK
GCA_001719165.1	Ga0102493_112284	B
GCA_001719165.1	Ga0102493_112285	K
GCA_001721685.1	BBEV_0976	BK
GCA_001721685.1	BBEV_0976	K
GCA_001723285.1	AUC68_11880	BK
GCA_001723355.1	AUC70_12510	BK
GCA_001723355.1	AUC70_12505	B
GCA_001723355.1	AUC70_12510	K
GCA_001723385.1	VSF3289_02495	BK
GCA_001723385.1	VSF3289_02494	B
GCA_001723385.1	VSF3289_02495	K
GCA_001729805.1	BFV67_06770	BK
GCA_001729805.1	BFV67_06770	K
GCA_001742185.1	A7983_17060	BK
GCA_001742185.1	A7983_17060	K
GCA_001742225.1	BES08_00495	BK
GCA_001742225.1	BES08_00495	K
GCA_001747105.1	BFP71_02930	BK
GCA_001747105.1	BFP71_02935	B
GCA_001747105.1	BFP71_02930	K
GCA_001750105.1	AUP74_01610	BK
GCA_001750105.1	AUP74_01610	K
GCA_001750725.1	BH714_03185	BK
GCA_001750725.1	BH714_03185	K
GCA_001753085.1	A9E85_02065	BK
GCA_001753085.1	A9E85_02065	K
GCA_001753165.1	BJI67_06170	BK
GCA_001753165.1	BJI67_06175	B
GCA_001753165.1	BJI67_06170	K
GCA_001753205.1	BI350_08630	BK
GCA_001753205.1	BI350_08630	K
GCA_001753245.1	BI364_10850	BK
GCA_001753245.1	BI364_10845	B
GCA_001753245.1	BI364_10850	K
GCA_001758195.1	PHACT_06630	BK
GCA_001758195.1	PHACT_06390	K
GCA_001761325.1	LPB138_10595	BK
GCA_001761325.1	LPB138_10595	K
GCA_001761365.1	LPB03_04490	BK
GCA_001761365.1	LPB03_04485	B
GCA_001761365.1	LPB03_04490	K
GCA_001761465.1	EM308_14770	BK
GCA_001761465.1	EM308_14770	K
GCA_001854125.1	BKP64_10620	BK
GCA_001854125.1	BKP64_10625	B
GCA_001854125.1	BKP64_10620	K
GCA_001857965.1	BIW12_14085	BK
GCA_001857965.1	BIW12_14085	K
GCA_001865575.2	BJG93_19400	BK
GCA_001865575.2	BJG93_19400	K
GCA_001874525.1	BerOc1_02570	BK
GCA_001874525.1	BerOc1_02571	B
GCA_001874525.1	BerOc1_02570	K
GCA_001874645.1	BLL42_12645	BK
GCA_001874645.1	BLL42_12640	B
GCA_001874645.1	BLL42_12645	K
GCA_001878675.1	BME96_08025	BK
GCA_001878675.1	BME96_08025	K
GCA_001880225.1	KX01_282	BK
GCA_001886435.1	BM526_15930	BK
GCA_001886435.1	BM526_15940	B
GCA_001886435.1	BM526_15930	K
GCA_001886595.1	vnz_35585	K
GCA_001886615.1	BOX17_02470	BK
GCA_001886615.1	BOX17_02465	B
GCA_001886615.1	BOX17_02470	K
GCA_001886695.1	BMF35_a0082	BK
GCA_001886695.1	BMF35_a0083	B
GCA_001886695.1	BMF35_a0082	K
GCA_001886735.1	BOO69_07100	BK
GCA_001886735.1	BOO69_07100	K
GCA_001886815.1	Cabys_3148	BK
GCA_001886815.1	Cabys_3148	K
GCA_001887595.1	BJI69_04200	BK
GCA_001887595.1	BJI69_04205	B
GCA_001887595.1	BJI69_04200	K
GCA_001887715.1	A7E75_02580	BK
GCA_001887715.1	A7E75_02575	B
GCA_001887715.1	A7E75_02580	K
GCA_001887775.1	A7E78_03670	BK
GCA_001887775.1	A7E78_03665	B
GCA_001887775.1	A7E78_03670	K
GCA_001888185.1	PhaeoP97_03290	BK
GCA_001888185.1	PhaeoP97_03289	B
GCA_001888185.1	PhaeoP97_03290	K
GCA_001889005.1	LPB144_11005	BK
GCA_001889005.1	LPB144_11010	B
GCA_001889005.1	LPB144_11005	K
GCA_001889025.1	LPB140_11525	BK
GCA_001889025.1	LPB140_11530	B
GCA_001889025.1	LPB140_11525	K
GCA_001889045.1	LPB136_00830	BK
GCA_001889045.1	LPB136_00835	B
GCA_001889045.1	LPB136_00830	K
GCA_001889445.1	GbCGDNIH7_0772	K
GCA_001889605.1	BSQ44_05235	BK
GCA_001907195.1	A3841_08200	BK
GCA_001907195.1	A3841_08205	B
GCA_001907195.1	A3841_08200	K
GCA_001907975.2	AXG55_12955	BK
GCA_001908725.1	BJD12_06995	BK
GCA_001908725.1	BJD12_06995	K
GCA_001913155.1	BTR34_09850	BK
GCA_001913155.1	BTR34_05330	K
GCA_001931505.1	BCY86_05395	BK
GCA_001931505.1	BCY86_05395	K
GCA_001936175.1	MCBMB27_00108	BK
GCA_001936175.1	MCBMB27_00108	K
GCA_001941345.1	CSTAT_10465	K
GCA_001941625.1	UA74_22230	K
GCA_001942495.1	BJP37_06740	BK
GCA_001942495.1	BJP37_06735	B
GCA_001942495.1	BJP37_06740	K
GCA_001951155.1	GRFL_1258	BK
GCA_001951155.1	GRFL_1257	B
GCA_001951155.1	GRFL_1258	K
GCA_001952065.1	PEB0149_021340	BK
GCA_001956695.1	LPB137_02570	BK
GCA_001956695.1	LPB137_02590	B
GCA_001956695.1	LPB137_02570	K
GCA_001956985.1	BSF38_00162	BK
GCA_001956985.1	BSF38_00162	K
GCA_001971745.1	BWR22_01860	BK
GCA_001971745.1	BWR22_01855	B
GCA_001971745.1	BWR22_01860	K
GCA_001975665.1	BW723_10780	BK
GCA_001975665.1	BW723_10785	B
GCA_001975665.1	BW723_10780	K
GCA_001975705.1	Ga0080574_TMP2638	BK
GCA_001975705.1	Ga0080574_TMP2638	K
GCA_001983935.1	Fuma_05926	BK
GCA_001983935.1	Fuma_05925	B
GCA_001983935.1	Fuma_05926	K
GCA_001984825.2	FY206_08365	BK
GCA_001984825.2	FY206_08365	K
GCA_001988955.1	AWR27_16890	BK
GCA_001988955.1	AWR27_16885	B
GCA_001988955.1	AWR27_16890	K
GCA_001995825.2	BTD91_02555	BK
GCA_001995825.2	BTD91_15945	B
GCA_001995825.2	BTD91_02555	K
GCA_001999225.1	B0W48_10950	BK
GCA_001999225.1	B0W48_10945	B
GCA_001999225.1	B0W48_10950	K
GCA_001999905.1	B0X71_07120	BK
GCA_001999905.1	B0X71_07120	K
GCA_001999945.1	Mag101_03620	BK
GCA_001999945.1	Mag101_09045	K
GCA_002005305.1	Sps_02892	BK
GCA_002005305.1	Sps_02892	K
GCA_002005465.1	A0U93_03910	BK
GCA_002009235.1	AJGP001_07125	BK
GCA_002009235.1	AJGP001_07125	K
GCA_002021755.1	A9237_16905	BK
GCA_002021755.1	A9237_16900	B
GCA_002021755.1	A9237_16905	K
GCA_002028325.1	PverR02_01305	BK
GCA_002028325.1	PverR02_01310	B
GCA_002028325.1	PverR02_01305	K
GCA_002056295.1	BVH74_07690	BK
GCA_002056295.1	BVH74_07695	B
GCA_002056295.1	BVH74_07690	K
GCA_002056725.1	B5M06_03745	BK
GCA_002072955.1	AU255_09490	BK
GCA_002072955.1	AU255_09490	K
GCA_002075285.3	XM38_001270	BK
GCA_002075285.3	XM38_001280	B
GCA_002075285.3	XM38_001270	K
GCA_002075795.1	SJ2017_1358	BK
GCA_002075795.1	SJ2017_1357	B
GCA_002075795.1	SJ2017_1358	K
GCA_002076895.1	B5D82_19015	BK
GCA_002076895.1	B5D82_19025	B
GCA_002076895.1	B5D82_19015	K
GCA_002081995.1	SporoS204_02275	BK
GCA_002081995.1	SporoS204_02275	K
GCA_002082175.1	B1H20_22610	K
GCA_002082195.1	B1H19_22445	K
GCA_002082585.1	B7C62_16025	BK
GCA_002082585.1	B7C62_16025	K
GCA_002082605.1	B6264_16950	BK
GCA_002082605.1	B6264_16950	K
GCA_002088235.1	ATO7_06885	BK
GCA_002088235.1	ATO7_06880	B
GCA_002088235.1	ATO7_06885	K
GCA_002101395.1	B1H58_00415	BK
GCA_002101395.1	B1H58_00415	K
GCA_002105555.1	B0A89_07210	BK
GCA_002117085.1	BST91_12310	BK
GCA_002117085.1	BST91_12305	B
GCA_002117085.1	BST91_12310	K
GCA_002117125.1	BST97_08610	BK
GCA_002117125.1	BST97_08615	B
GCA_002117125.1	BST97_08610	K
GCA_002117405.1	B1812_01490	BK
GCA_002117405.1	B1812_01490	K
GCA_002117445.1	BVG79_00262	BK
GCA_002150005.2	BVC71_06680	BK
GCA_002150005.2	BVC71_06685	B
GCA_002150005.2	BVC71_06680	K
GCA_002155145.1	B9G99_01015	BK
GCA_002155145.1	B9G99_01010	B
GCA_002155145.1	B9G99_01015	K
GCA_002156545.1	B1199_12175	BK
GCA_002156545.1	B1199_12180	B
GCA_002156545.1	B1199_12175	K
GCA_002157205.1	B9H00_14255	BK
GCA_002157205.1	B9H00_14260	B
GCA_002157205.1	B9H00_14255	K
GCA_002157875.1	CBP12_01280	BK
GCA_002157875.1	CBP12_01280	K
GCA_002157895.1	CBP31_02650	BK
GCA_002157895.1	CBP31_02650	K
GCA_002162215.1	BTV16_06915	BK
GCA_002162215.1	BTV16_06915	K
GCA_002162375.1	OLMES_5132	BK
GCA_002162375.1	OLMES_1088	B
GCA_002162375.1	OLMES_5132	K
GCA_002196515.1	BSQ33_04865	BK
GCA_002196515.1	BSQ33_04860	B
GCA_002196515.1	BSQ33_04865	K
GCA_002204915.1	FORC37_4114	BK
GCA_002204915.1	FORC37_4115	B
GCA_002204915.1	FORC37_4114	K
GCA_002206385.2	CEQ31_003140	BK
GCA_002206385.2	CEQ31_003140	K
GCA_002209385.1	CEK71_03270	BK
GCA_002209385.1	CEK71_12530	B
GCA_002209385.1	CEK71_03270	K
GCA_002214395.1	BSZ04_05255	BK
GCA_002214395.1	BSZ04_05250	B
GCA_002214395.1	BSZ04_05255	K
GCA_002215215.1	IMCC3135_23325	BK
GCA_002215215.1	IMCC3135_23330	B
GCA_002215215.1	IMCC3135_23325	K
GCA_002215585.1	CFF01_18160	BK
GCA_002215585.1	CFF01_18170	B
GCA_002215585.1	CFF01_18160	K
GCA_002216775.1	CFK37_13355	BK
GCA_002216775.1	CFK37_13355	K
GCA_002220155.1	ACG10_18550	BK
GCA_002220155.1	ACG10_18545	B
GCA_002220155.1	ACG10_18550	K
GCA_002221505.1	PNIG_a3286	BK
GCA_002221505.1	PNIG_a3287	B
GCA_002221505.1	PNIG_a3286	K
GCA_002221525.1	PESP_a0662	BK
GCA_002221525.1	PESP_a0661	B
GCA_002221525.1	PESP_a0662	K
GCA_002224225.1	AOC33_01535	BK
GCA_002224365.1	CFK40_08770	BK
GCA_002224365.1	CFK40_08770	K
GCA_002234495.1	AREALGSMS7_01802	BK
GCA_002234495.1	AREALGSMS7_01802	K
GCA_002240035.1	clem_03380	BK
GCA_002240035.1	clem_03380	K
GCA_002243645.1	BS1321_20155	BK
GCA_002243645.1	BS1321_20155	K
GCA_002250565.1	CGZ91_12900	BK
GCA_002250565.1	CGZ91_12905	B
GCA_002250565.1	CGZ91_12900	K
GCA_002257545.1	CCZ37_10010	BK
GCA_002257545.1	CCZ37_10005	B
GCA_002257545.1	CCZ37_10010	K
GCA_002257665.1	BSZ36_09550	BK
GCA_002257665.1	BSZ36_06060	B
GCA_002257665.1	BSZ36_09550	K
GCA_002268635.1	CBP51_13565	BK
GCA_002268635.1	CBP51_13560	B
GCA_002268635.1	CBP51_13565	K
GCA_002269385.1	CJ263_06430	BK
GCA_002269385.1	CJ263_06430	K
GCA_002278075.1	CJU94_31190	BK
GCA_002278075.1	CJU94_31190	K
GCA_002283365.1	BSZ37_06640	BK
GCA_002283365.1	BSZ37_06635	B
GCA_002283365.1	BSZ37_06640	K
GCA_002285495.1	BEN51_03635	BK
GCA_002285495.1	BEN51_03635	K
GCA_002285515.1	XJ27_20940	BK
GCA_002285515.1	XJ27_20940	K
GCA_002285575.1	CKG22_05870	BK
GCA_002285575.1	CKG22_05870	K
GCA_002287505.1	CGLAU_09760	BK
GCA_002287505.1	CGLAU_09760	K
GCA_002288545.1	BJK05_03460	BK
GCA_002288545.1	BJK05_03460	K
GCA_002288825.1	CKY28_10920	K
GCA_002291445.1	AWC36_09415	BK
GCA_002291445.1	AWC36_09415	K
GCA_002305855.1	MEBOL_003798	BK
GCA_002305855.1	MEBOL_003798	K
GCA_002305895.1	MYMAC_000378	BK
GCA_002305895.1	MYMAC_000378	K
GCA_002310795.1	PISS_a2894	BK
GCA_002310795.1	PISS_a2895	B
GCA_002310795.1	PISS_a2894	K
GCA_002310835.1	PTET_a2923	BK
GCA_002310835.1	PTET_a2924	B
GCA_002310835.1	PTET_a2923	K
GCA_002327105.1	CNR27_13850	BK
GCA_002327105.1	CNR27_13850	K
GCA_002343915.1	NAEX_04533	BK
GCA_002343915.1	NAEX_04532	B
GCA_002343915.1	NAEX_04533	K
GCA_002355295.1	CNO08_05190	BK
GCA_002355295.1	CNO08_05185	B
GCA_002355295.1	CNO08_05190	K
GCA_002355475.1	KF707C_54320	BK
GCA_002355475.1	KF707C_54310	B
GCA_002355475.1	KF707C_54320	K
GCA_002355975.1	LEN_3889	BK
GCA_002355975.1	LEN_3890	B
GCA_002355975.1	LEN_3889	K
GCA_002356115.1	TAO_1754	BK
GCA_002356115.1	TAO_1754	K
GCA_002356295.1	ALGA_4265	BK
GCA_002356295.1	ALGA_4264	B
GCA_002356295.1	ALGA_4265	K
GCA_002356535.2	LAB08_R02310	BK
GCA_002356535.2	LAB08_R02320	B
GCA_002356535.2	LAB08_R02310	K
GCA_002356555.2	HH1059_14990	BK
GCA_002356555.2	HH1059_15000	B
GCA_002356555.2	HH1059_14990	K
GCA_002381345.1	BTN50_1597	BK
GCA_002381345.1	BTN50_1596	B
GCA_002381345.1	BTN50_1597	K
GCA_002381365.1	PhaeoP128_00810	BK
GCA_002393445.1	CO704_15885	BK
GCA_002393445.1	CO704_15885	K
GCA_002407265.1	CEW89_01580	BK
GCA_002407265.1	CEW89_01580	K
GCA_002407485.1	AN401_06470	BK
GCA_002407485.1	AN401_06470	K
GCA_002499975.2	CA267_012610	BK
GCA_002499975.2	CA267_012600	B
GCA_002499975.2	CA267_012610	K
GCA_002504165.1	CBW24_08130	BK
GCA_002504165.1	CBW24_08130	K
GCA_002514735.1	B7P33_17130	BK
GCA_002514735.1	B7P33_17130	K
GCA_002549795.1	BEI_0992	BK
GCA_002549795.1	BEI_0993	B
GCA_002549795.1	BEI_0992	K
GCA_002764115.1	BLM14_23795	BK
GCA_002764115.1	BLM14_23795	K
GCA_002777255.1	DCMF_03920	BK
GCA_002777255.1	DCMF_03920	K
GCA_002795805.1	Ga0123461_1349	BK
GCA_002795805.1	Ga0123461_1348	B
GCA_002795805.1	Ga0123461_1349	K
GCA_002795825.1	Ga0123462_0508	BK
GCA_002795825.1	Ga0123462_0509	B
GCA_002795825.1	Ga0123462_0508	K
GCA_002795845.1	REIFOR_03099	BK
GCA_002795845.1	REIFOR_03101	B
GCA_002795845.1	REIFOR_03099	K
GCA_002797555.1	CLV45_0206	BK
GCA_002797555.1	CLV45_0205	B
GCA_002797555.1	CLV45_0206	K
GCA_002797685.1	CLV85_1770	BK
GCA_002797685.1	CLV85_1771	B
GCA_002797685.1	CLV85_1770	K
GCA_002804165.1	CVT27_15440	BK
GCA_002804165.1	CVT27_15440	K
GCA_002807015.1	CDL10_08195	BK
GCA_002807015.1	CDL10_08195	K
GCA_002812485.1	CVE23_09845	BK
GCA_002812485.1	CVE23_09845	K
GCA_002813445.1	ATI14_1683	BK
GCA_002813445.1	ATI14_1684	B
GCA_002813445.1	ATI14_1683	K
GCA_002813455.1	ATI02_2847	BK
GCA_002813455.1	ATI02_2846	B
GCA_002813455.1	ATI02_2847	K
GCA_002813775.1	THSYN_21060	BK
GCA_002813775.1	THSYN_02710	B
GCA_002813775.1	THSYN_21060	K
GCA_002814075.1	BTO15_09855	BK
GCA_002814075.1	BTO15_09860	B
GCA_002814075.1	BTO15_09855	K
GCA_002831565.1	CWM47_27025	BK
GCA_002831565.1	CWM47_27020	B
GCA_002831565.1	CWM47_27025	K
GCA_002834295.1	CWD77_03465	BK
GCA_002834295.1	CWD77_03460	B
GCA_002834295.1	CWD77_03465	K
GCA_002838765.1	CW740_04860	BK
GCA_002838765.1	CW740_04855	B
GCA_002838765.1	CW740_04860	K
GCA_002844375.1	CSC3H3_06260	BK
GCA_002844375.1	CSC3H3_06255	B
GCA_002844375.1	CSC3H3_06260	K
GCA_002844395.1	HVS_08555	BK
GCA_002844395.1	HVS_08555	K
GCA_002846395.1	BD749_3288	BK
GCA_002846395.1	BD749_3289	B
GCA_002846395.1	BD749_3288	K
GCA_002846495.1	ATL31_0562	BK
GCA_002846495.1	ATL31_0561	B
GCA_002846495.1	ATL31_0562	K
GCA_002846575.1	B0G92_2645	BK
GCA_002846575.1	B0G92_2645	K
GCA_002846995.1	BJJ98_02610	BK
GCA_002846995.1	BJJ98_02610	K
GCA_002848365.2	CAB17_00835	BK
GCA_002848365.2	CAB17_00835	K
GCA_002849835.1	A21D_03085	BK
GCA_002849835.1	A21D_03085	K
GCA_002849855.1	BS333_20200	BK
GCA_002849855.1	BS333_20205	B
GCA_002849855.1	BS333_20200	K
GCA_002849875.1	TE101_17035	BK
GCA_002849875.1	TE101_17045	B
GCA_002849875.1	TE101_17035	K
GCA_002850495.1	B1F76_00465	BK
GCA_002850495.1	B1F76_00470	B
GCA_002850495.1	B1F76_00465	K
GCA_002863865.1	Kalk_15390	BK
GCA_002863865.1	Kalk_01230	B
GCA_002863865.1	Kalk_15390	K
GCA_002877605.2	BCT95_018740	BK
GCA_002877605.2	BCT95_018735	B
GCA_002877605.2	BCT95_018740	K
GCA_002879715.1	C1C98_01455	BK
GCA_002879715.1	C1C98_01460	B
GCA_002879715.1	C1C98_01455	K
GCA_002886045.1	C1H87_13955	BK
GCA_002886045.1	C1H87_13955	K
GCA_002887555.1	C1O30_09480	BK
GCA_002887555.1	C1O30_09480	K
GCA_002892185.1	PhaeoP54_02970	BK
GCA_002892185.1	PhaeoP54_02971	B
GCA_002892185.1	PhaeoP54_02970	K
GCA_002893765.1	C1A40_04270	BK
GCA_002893765.1	C1A40_04270	K
GCA_002895945.1	Lysil_1562	BK
GCA_002895945.1	Lysil_1561	B
GCA_002895945.1	Lysil_1562	K
GCA_002901445.1	CVO96_15155	BK
GCA_002901445.1	CVO96_15155	K
GCA_002902965.1	C2L64_38290	BK
GCA_002902965.1	C2L64_21810	K
GCA_002906475.1	C1N50_16765	BK
GCA_002906475.1	C1N50_16760	B
GCA_002906475.1	C1N50_16765	K
GCA_002933345.1	CRV09_00280	BK
GCA_002933345.1	CRV09_00280	K
GCA_002934605.1	CLV84_3351	BK
GCA_002934605.1	CLV84_3351	K
GCA_002934665.1	CD175_27140	BK
GCA_002934665.1	CD175_27135	B
GCA_002934665.1	CD175_27140	K
GCA_002939475.1	CYQ11_03985	K
GCA_002943715.1	BST83_05345	BK
GCA_002943715.1	BST83_04105	B
GCA_002943715.1	BST83_04100	K
GCA_002943755.1	BST85_12385	BK
GCA_002943755.1	BST85_12385	K
GCA_002953195.1	C2E15_07420	BK
GCA_002953195.1	C2E15_07420	K
GCA_002954325.1	BST99_11075	BK
GCA_002954325.1	BST99_10225	B
GCA_002954325.1	BST99_11075	K
GCA_002954445.1	BSZ32_13755	BK
GCA_002954445.1	BSZ32_13745	B
GCA_002954445.1	BSZ32_13755	K
GCA_002954545.1	BTO11_06505	BK
GCA_002954545.1	BTO11_06495	B
GCA_002954545.1	BTO11_06505	K
GCA_002954605.1	BTO14_16290	BK
GCA_002954605.1	BTO14_16295	B
GCA_002954605.1	BTO14_16290	K
GCA_002954645.1	BTO13_01555	BK
GCA_002954645.1	BTO13_01560	B
GCA_002954645.1	BTO13_01555	K
GCA_002954665.1	BTO16_04285	BK
GCA_002954665.1	BTO16_06720	B
GCA_002954665.1	BTO16_04285	K
GCA_002954715.1	BTO23_08675	BK
GCA_002954715.1	BTO23_08670	B
GCA_002954715.1	BTO23_08675	K
GCA_002954725.1	BTO21_12400	BK
GCA_002954725.1	BTO21_12395	B
GCA_002954725.1	BTO21_12400	K
GCA_002954765.1	BST92_07260	BK
GCA_002954765.1	BST92_07255	B
GCA_002954765.1	BST92_07260	K
GCA_002966125.1	C5O00_05980	BK
GCA_002966125.1	C5O00_05980	K
GCA_002983865.1	CEP88_04545	BK
GCA_002983865.1	CEP88_04545	K
GCA_002994045.1	BST86_10220	BK
GCA_002994045.1	BST86_10225	B
GCA_002994045.1	BST86_10220	K
GCA_003001695.1	CLV81_1024	BK
GCA_003001695.1	CLV81_1024	K
GCA_003003095.1	BCF33_2590	BK
GCA_003003095.1	BCF33_2589	B
GCA_003003095.1	BCF33_2590	K
GCA_003010935.1	CU100_21835	K
GCA_003015185.1	C7S18_07380	BK
GCA_003015185.1	C7S18_07375	B
GCA_003015185.1	C7S18_07380	K
GCA_003019925.1	A8H26_13425	BK
GCA_003019925.1	A8H26_13425	K
GCA_003023845.1	AHMF7605_00585	BK
GCA_003023845.1	AHMF7605_00580	B
GCA_003023845.1	AHMF7605_00585	K
GCA_003024155.1	C7S20_06530	BK
GCA_003024155.1	C7S20_06535	B
GCA_003024155.1	C7S20_06530	K
GCA_003028295.1	C9I43_06475	BK
GCA_003028295.1	C9I43_06475	K
GCA_003028855.1	C9I28_27310	BK
GCA_003028855.1	C9I28_27310	K
GCA_003033885.1	CRX69_25265	BK
GCA_003033885.1	CRX69_25260	B
GCA_003033885.1	CRX69_25265	K
GCA_003046295.1	C8J24_2110	BK
GCA_003050705.1	C8J26_0786	BK
GCA_003054225.1	C8P64_1158	BK
GCA_003054225.1	C8P64_1158	K
GCA_003054285.1	C8N43_1172	BK
GCA_003054285.1	C8N43_1172	K
GCA_003055625.1	HYN48_11590	BK
GCA_003055625.1	HYN48_11590	K
GCA_003058325.1	DA075_05735	BK
GCA_003058325.1	DA075_05735	K
GCA_003063625.1	C2869_00805	BK
GCA_003063625.1	C2869_00815	B
GCA_003063625.1	C2869_00805	K
GCA_003070885.1	DCE93_00890	BK
GCA_003070885.1	DCE93_00885	B
GCA_003070885.1	DCE93_00890	K
GCA_003076455.1	FFWV33_17345	BK
GCA_003076455.1	FFWV33_17345	K
GCA_003076475.1	FK004_14475	BK
GCA_003076475.1	FK004_14475	K
GCA_003076635.1	DC487_14220	BK
GCA_003076635.1	DC487_14225	B
GCA_003076635.1	DC487_14220	K
GCA_003096035.1	HYN59_10225	BK
GCA_003096035.1	HYN59_10225	K
GCA_003096215.1	CQJ30_05050	BK
GCA_003096215.1	CQJ30_05050	K
GCA_003097515.1	DDW44_16565	BK
GCA_003097515.1	DDW44_16565	K
GCA_003097535.1	HYN49_11100	BK
GCA_003097535.1	HYN49_11100	K
GCA_003099975.1	DEO29_00210	BK
GCA_003100395.1	DEH84_18990	BK
GCA_003100395.1	DEH84_18990	K
GCA_003101015.1	DDU33_09750	BK
GCA_003101015.1	DDU33_09750	K
GCA_003113315.1	DF220_12635	BK
GCA_003113315.1	DF220_12640	B
GCA_003113315.1	DF220_12635	K
GCA_003114835.3	LPTSP3_g29260	BK
GCA_003114835.3	LPTSP3_g29260	B
GCA_003119195.2	Sp245p_28395	BK
GCA_003119195.2	Sp245p_28395	K
GCA_003122085.1	DDZ18_08765	BK
GCA_003122085.1	DDZ18_08765	K
GCA_003122385.1	HYN56_14125	BK
GCA_003122385.1	HYN56_14125	K
GCA_003129465.1	DF286_05085	BK
GCA_003129465.1	DF286_05080	B
GCA_003129465.1	DF286_05085	K
GCA_003143555.1	HMF8227_00135	BK
GCA_003143555.1	HMF8227_00134	B
GCA_003143555.1	HMF8227_00135	K
GCA_003143755.1	DIS18_03930	BK
GCA_003143755.1	DIS18_03930	K
GCA_003148385.1	DI487_14555	BK
GCA_003148385.1	DI487_14555	K
GCA_003149515.1	DDQ68_19490	BK
GCA_003149515.1	DDQ68_19485	B
GCA_003149515.1	DDQ68_19490	K
GCA_003149745.1	DKG77_02790	BK
GCA_003149745.1	DKG77_02790	K
GCA_003173015.1	DKM44_08535	BK
GCA_003173015.1	DKM44_08535	K
GCA_003173715.1	DK389_20660	BK
GCA_003173715.1	DK389_20660	K
GCA_003173735.1	DK427_18450	BK
GCA_003173735.1	DK427_18450	K
GCA_003173755.1	DK419_10800	BK
GCA_003173755.1	DK419_10800	K
GCA_003176875.1	DLD14_17035	BK
GCA_003176875.1	DLD14_17035	K
GCA_003194565.2	DL796_11700	BK
GCA_003194565.2	DL796_11705	B
GCA_003194565.2	DL796_11700	K
GCA_003226325.1	CR194_10825	BK
GCA_003226325.1	CR194_10825	K
GCA_003226345.1	CR205_01610	BK
GCA_003226345.1	CR205_01610	K
GCA_003233655.1	DM194_17145	K
GCA_003233695.1	C9I47_2631	BK
GCA_003233695.1	C9I47_2632	B
GCA_003233695.1	C9I47_2631	K
GCA_003258315.1	DN745_18915	BK
GCA_003258315.1	DN745_18920	B
GCA_003258315.1	DN745_18915	K
GCA_003258705.1	DJ013_16430	BK
GCA_003258705.1	DJ013_16435	B
GCA_003258705.1	DJ013_16430	K
GCA_003260975.1	DN752_14690	BK
GCA_003260975.1	DN752_14685	B
GCA_003260975.1	DN752_14690	K
GCA_003261575.2	DA718_18885	BK
GCA_003261575.2	DA718_18885	K
GCA_003264855.1	CA260_02955	BK
GCA_003264855.1	CA260_02950	B
GCA_003264855.1	CA260_02955	K
GCA_003268475.1	A4R35_10810	BK
GCA_003268475.1	A4R35_10810	K
GCA_003269425.1	HME9304_02853	BK
GCA_003269425.1	HME9304_02853	K
GCA_003284895.1	DP923_10285	BK
GCA_003284895.1	DP923_10280	B
GCA_003284895.1	DP923_10285	K
GCA_003293695.1	DCD74_00475	BK
GCA_003293695.1	DCD74_00470	B
GCA_003293695.1	DCD74_00475	K
GCA_003312915.1	HYN86_12045	BK
GCA_003312915.1	HYN86_12045	K
GCA_003325355.1	DR864_07630	BK
GCA_003325355.1	DR864_07635	B
GCA_003325355.1	DR864_07630	K
GCA_003325375.1	C0216_18260	BK
GCA_003325375.1	C0216_18260	K
GCA_003327285.1	DTO57_01825	BK
GCA_003327285.1	DTO57_01820	B
GCA_003327285.1	DTO57_01825	K
GCA_003330785.1	CUJ91_21495	BK
GCA_003330785.1	CUJ91_21495	K
GCA_003330825.1	CUJ90_28065	BK
GCA_003330825.1	CUJ90_28065	K
GCA_003330865.1	C5746_34890	K
GCA_003336705.1	DOQ08_00123	BK
GCA_003336705.1	DOQ08_00122	B
GCA_003336705.1	DOQ08_00123	K
GCA_003340475.1	HME9302_01360	BK
GCA_003340475.1	HME9302_01361	B
GCA_003340475.1	HME9302_01360	K
GCA_003340495.1	AHMF7616_02671	BK
GCA_003340495.1	AHMF7616_02672	B
GCA_003340495.1	AHMF7616_02671	K
GCA_003344865.1	DVS28_a0625	BK
GCA_003344865.1	DVS28_a2240	B
GCA_003344865.1	DVS28_a0625	K
GCA_003344925.1	DVK85_11480	BK
GCA_003344925.1	DVK85_11480	K
GCA_003344965.1	DVK44_32605	BK
GCA_003344965.1	DVK44_32605	K
GCA_003345355.1	DVW87_03045	BK
GCA_003346755.1	AHALO_1786	BK
GCA_003346755.1	AHALO_1786	K
GCA_003346775.1	AMYT_1862	BK
GCA_003346775.1	AMYT_1511	B
GCA_003346775.1	AMYT_1862	K
GCA_003346815.1	ABIV_0098	BK
GCA_003346815.1	ABIV_0098	K
GCA_003346865.1	DAY19_07665	BK
GCA_003346865.1	DAY19_07665	K
GCA_003351765.1	DV701_11705	BK
GCA_003351765.1	DV701_11700	B
GCA_003351765.1	DV701_11705	K
GCA_003352185.1	DLD99_01345	BK
GCA_003352185.1	DLD99_01350	B
GCA_003352185.1	DLD99_01345	K
GCA_003353065.1	CYPRO_1884	BK
GCA_003353065.1	CYPRO_1883	B
GCA_003353065.1	CYPRO_1884	K
GCA_003355155.1	DVA86_03910	K
GCA_003355455.1	DVR09_10970	BK
GCA_003355455.1	DVR09_10975	B
GCA_003355455.1	DVR09_10970	K
GCA_003355515.1	ATR_0262	BK
GCA_003355515.1	ATR_0261	B
GCA_003355515.1	ATR_0262	K
GCA_003363135.1	DL238_13835	BK
GCA_003363135.1	DL238_13840	B
GCA_003363135.1	DL238_13835	K
GCA_003367235.1	DXH95_01645	BK
GCA_003367235.1	DXH95_01640	B
GCA_003367235.1	DXH95_01645	K
GCA_003367705.1	DXT68_08940	BK
GCA_003367705.1	DXT68_08945	B
GCA_003367705.1	DXT68_08940	K
GCA_003382365.1	DX914_10710	BK
GCA_003382365.1	DX914_10715	B
GCA_003382365.1	DX914_10710	K
GCA_003382565.3	DMB82_0008720	BK
GCA_003382565.3	DMB82_0008720	K
GCA_003385775.1	DFR46_1486	BK
GCA_003385775.1	DFR46_1487	B
GCA_003385775.1	DFR46_1486	K
GCA_003385845.1	C8D72_2815	BK
GCA_003385845.1	C8D72_2816	B
GCA_003385845.1	C8D72_2815	K
GCA_003385895.1	BD847_0517	BK
GCA_003385895.1	BD847_0517	K
GCA_003386865.1	DFJ65_0239	BK
GCA_003386865.1	DFJ65_0240	B
GCA_003386865.1	DFJ65_0239	K
GCA_003390675.1	DEB08_03655	BK
GCA_003390675.1	DEB08_03660	B
GCA_003390675.1	DEB08_03655	K
GCA_003391255.1	DVB73_18060	BK
GCA_003391255.1	DVB73_18065	B
GCA_003391255.1	DVB73_18060	K
GCA_003403095.1	DY252_09455	BK
GCA_003403095.1	DY252_09450	B
GCA_003403095.1	DY252_09455	K
GCA_003403135.1	DZA65_01907	BK
GCA_003403135.1	DZA65_01907	K
GCA_003410415.1	DTO10_04460	BK
GCA_003410415.1	DTO10_04460	K
GCA_003413745.1	DZ858_04420	BK
GCA_003413745.1	DZ858_04425	B
GCA_003413745.1	DZ858_04420	K
GCA_003429285.1	D0Y50_16450	BK
GCA_003429285.1	D0Y50_16460	B
GCA_003429285.1	D0Y50_16450	K
GCA_003431825.1	B5J99_00320	BK
GCA_003431825.1	B5J99_00325	B
GCA_003431825.1	B5J99_00320	K
GCA_003433515.1	MXMO3_01360	BK
GCA_003433515.1	MXMO3_02546	K
GCA_003444775.1	DFI_07055	BK
GCA_003444775.1	DFI_07055	K
GCA_003515105.1	D0907_14175	BK
GCA_003515105.1	D0907_14180	B
GCA_003515105.1	D0907_14175	K
GCA_003516125.3	CsakCS931_29355	BK
GCA_003516125.3	CsakCS931_29355	K
GCA_003516165.1	C7M65_14670	BK
GCA_003516165.1	C7M65_14670	K
GCA_003544815.1	ASUIS_2429	BK
GCA_003544815.1	ASUIS_2430	B
GCA_003544815.1	ASUIS_2429	K
GCA_003544835.1	ASKIR_1847	BK
GCA_003544835.1	ASKIR_1848	B
GCA_003544835.1	ASKIR_1847	K
GCA_003544855.1	AMRN_1822	BK
GCA_003544855.1	AMRN_1822	K
GCA_003544915.1	AELL_2647	BK
GCA_003544915.1	AELL_2648	B
GCA_003544915.1	AELL_2647	K
GCA_003544935.1	AMOL_1859	BK
GCA_003544935.1	AMOL_1859	K
GCA_003550065.1	DFR49_0926	BK
GCA_003550065.1	DFR49_0926	K
GCA_003550175.1	BXY53_0969	BK
GCA_003550175.1	BXY53_0969	K
GCA_003568585.1	Mtai_v1c23230	BK
GCA_003568585.1	Mtai_v1c23230	K
GCA_003568825.1	D1819_11035	BK
GCA_003568825.1	D1819_11030	B
GCA_003568825.1	D1819_11035	K
GCA_003571485.1	SCC1_1893	BK
GCA_003571485.1	SCC1_1893	K
GCA_003574135.1	RGRSB_1647	BK
GCA_003574135.1	RGRSB_1647	K
GCA_003574295.1	KGMB01110_07840	BK
GCA_003574295.1	KGMB01110_07840	K
GCA_003574965.1	D3Y59_09670	BK
GCA_003574965.1	D3Y59_09675	B
GCA_003574965.1	D3Y59_09670	K
GCA_003576375.1	D1627_04055	BK
GCA_003576375.1	D1627_04060	B
GCA_003576375.1	D1627_04055	K
GCA_003584645.1	sS8_3393	K
GCA_003585765.1	CA264_13705	BK
GCA_003585765.1	CA264_13710	B
GCA_003585765.1	CA264_13705	K
GCA_003589925.1	D4L85_18525	BK
GCA_003589925.1	D4L85_18520	B
GCA_003589925.1	D4L85_18525	K
GCA_003590145.2	PSAL_037890	BK
GCA_003590145.2	PSAL_037890	K
GCA_003590775.1	D3876_12685	BK
GCA_003594935.2	D5067_0015575	BK
GCA_003594935.2	D5067_0015575	K
GCA_003595175.1	D3880_21160	BK
GCA_003595175.1	D3880_21155	B
GCA_003595175.1	D3880_21160	K
GCA_003595195.1	D3873_07605	BK
GCA_003595195.1	D3873_07605	K
GCA_003596405.1	D3879_07010	BK
GCA_003596405.1	D3879_07015	B
GCA_003596405.1	D3879_07010	K
GCA_003600895.1	D4739_04410	BK
GCA_003600895.1	D4739_04415	B
GCA_003600895.1	D4739_04410	K
GCA_003605475.1	D6201_08550	BK
GCA_003605475.1	D6201_08545	B
GCA_003605475.1	D6201_08550	K
GCA_003609605.1	BEP19_00950	K
GCA_003610015.1	ZBT109_0179	BK
GCA_003610355.1	DFQ12_1599	BK
GCA_003610355.1	DFQ12_1598	B
GCA_003610355.1	DFQ12_1599	K
[truncated: 3,299 more rows]
